# Supplementary material for: Live imaging of bacterial actin MreBs from Spiroplasma causing helicity switching of a minimal synthetic cell
Source: Biophys Physicobiol. 2026 May 13;23(2):e230017. doi: 10.2142/biophysico.bppb-v23.0017 (PMC13310577; doi:10.2142/biophysico.bppb-v23.0017)
Supplement: Supplementary file 2 — Supplementary Materials [file 23_e230017_2.zip]

Archive with 9 entries (9 files):
- Supplementary_Movie_S1.mp4
- Supplementary_Movie_S2.mp4
- Supplementary_Movie_S3.mp4
- Supplementary_Movie_S4.mp4
- Supplementary_Movie_S5.mp4
- Supplementary_Movie_S6.mp4
- Supplementary_Movie_S7.mp4
- Supplementary_Movie_S8.mp4
- Supplementary_Movie_S9.mp4
